# Supplementary material for: How Online Basic Psychological Need Satisfaction Influences Self-Disclosure Online among Chinese Adolescents: Moderated Mediation Effect of Exhibitionism and Narcissism
Source: Front Psychol. 2016 Aug 26;7:1279. doi: 10.3389/fpsyg.2016.01279 (PMC5000554; doi:10.3389/fpsyg.2016.01279)
Supplement: DATA SHEET 1 — Online basic psychological need satisfaction+exhibitionism+narcissism+self-disclosure questionnaire. [file Data_Sheet_1.XLSX]

## Sheet: Sheet1
STUDENTS NUMBER	GENDER	AGE	Online basic psychological need satisfaction 01(01-12)	02	03	04	05	06	07	08	09	10	11	12	Exhibitionism 01(01-06)	02	03	04	05	06	breadth 01(01-04)	02	03	04	depth 01(01-04)	02	03	04	narcissism 01(01-09)	02	03	04	05	06	07	08	09
11230202	1	15	6	2	2	2	6	6	2	4	3	3	3	3	4	2	2	2	2	3	2	2	2	3	2	1	4	4	3	4	4	3	2	2	1	2	2
11230203	1	14	1	1	1	1	1	5	4	1	1	1	7	1	2	3	3	3	3	3	3	3	3	3	3	1	1	1	2	4	2	2	2	3	2	3	4
11230205	1	15	7	7	7	7	7	7	4	3	3	3	3	3	3	4	4	4	4	4	4	5	4	4	4	3	3	3	4	4	4	4	4	5	2	5	5
11230207	1	14	4	4	4	4	4	4	4	4	4	4	5	5	3	3	3	3	3	3	3	3	3	3	3	3	3	3	1	4	2	2	3	3	1	5	4
11230208	2	14	1	1	1	1	1	1	1	1	1	1	1	1	3	3	3	3	3	2	1	1	1	1	1	1	1	1	2	5	2	3	2	3	1	3	3
11230209	1	15	7	2	7	2	5	1	1	6	3	6	1	1	4	4	4	1	4	4	4	2	2	2	2	1	1	1	1	2	2	2	2	1	2	4	2
11230210	1	15	1	1	1	1	1	1	1	1	1	1	1	1	1	1	4	2	4	2	4	4	2	2	2	1	1	1	1	1	2	1	2	4	1	5	5
11230214	2	15	4	4	4	4	5	3	3	3	3	3	4	4	3	3	3	3	3	3	4	4	2	2	4	1	4	4	2	4	2	2	2	4	1	5	3
11230217	2	15	1	1	1	1	1	2	2	1	1	1	1	1	4	2	1	1	2	1	2	2	2	2	2	1	2	2	1	4	1	1	2	4	1	5	5
11230218	2	14	2	2	4	2	2	1	1	1	1	1	1	1	1	1	1	1	1	1	1	1	1	1	1	1	1	1	2	2	2	2	2	2	2	4	4
11230220	1	15	3	4	4	4	4	7	4	4	4	6	4	1	3	3	3	4	4	4	2	4	3	3	1	1	1	1	2	3	3	2	4	5	2	2	5
11230221	2	14	7	3	1	1	1	5	3	1	1	1	1	1	4	4	1	1	1	1	4	4	1	1	1	4	4	1	1	1	1	1	4	2	4	4	4
11230222	2	14	4	4	4	4	4	4	4	4	4	4	4	4	3	3	3	3	3	3	3	3	3	3	3	3	3	3	3	3	3	3	4	3	2	3	3
11230224	1	15	4	4	4	4	4	4	4	4	4	4	4	4	3	3	3	3	3	3	3	3	3	3	3	3	3	3	1	2	1	2	3	3	2	3	3
11230226	1	14	1	1	1	1	1	1	1	2	2	2	2	2	1	1	1	1	1	1	1	1	1	1	1	1	1	1	2	2	2	2	4	4	4	2	4
11230228	1	15	5	5	5	3	5	5	5	5	4	4	4	4	2	2	2	2	2	2	2	2	2	2	2	2	2	2	3	2	2	2	3	1	3	4	5
11230229	2	15	3	3	3	4	4	1	1	3	3	3	3	3	2	2	2	2	2	2	2	2	2	2	2	1	1	1	2	4	2	2	2	2	2	4	3
11230230	2	15	6	4	6	4	6	7	3	7	4	5	5	4	3	2	4	4	4	3	2	2	1	1	2	4	2	3	3	2	3	4	3	2	1	1	5
11230232	1	15	1	1	1	1	1	7	1	1	1	1	1	1	5	5	4	1	1	1	1	1	1	1	1	1	1	1	1	5	1	1	5	1	1	5	5
11230235	1	14	6	6	2	2	2	2	2	2	2	2	2	2	4	4	4	4	4	3	4	4	4	4	4	4	4	4	2	2	4	4	4	4	2	1	4
11230236	2	15	5	5	5	5	5	5	5	4	3	5	5	4	3	2	2	2	2	2	3	3	3	3	3	3	3	3	3	3	3	3	4	3	3	3	3
11230238	2	14	5	2	5	4	5	3	4	2	4	4	4	4	2	2	2	3	4	3	3	3	3	3	1	1	3	4	4	2	3	3	3	2	2	2	4
11240101	1	16	6	4	6	4	6	5	3	5	6	6	4	4	1	1	1	1	1	1	3	3	3	3	3	3	3	3	2	5	2	2	2	3	4	1	5
11240102	1	15	6	5	5	6	7	6	5	5	6	5	5	6	4	4	4	4	5	4	4	4	4	4	3	4	4	4	2	2	2	2	2	4	1	5	5
11240103	1	15	3	3	2	3	1	4	2	3	4	5	6	4	4	3	1	1	2	3	3	4	3	3	2	2	3	2	3	2	3	4	3	3	2	3	4
11240105	2	15	6	6	6	6	6	6	6	6	6	6	6	6	2	2	3	4	4	4	4	4	4	4	4	3	4	4	3	3	2	4	3	4	2	4	4
11240108	2	15	4	4	5	3	4	3	2	2	2	2	4	2	3	3	2	2	4	2	2	2	2	2	2	2	2	2	3	3	3	3	3	3	2	3	4
11240109	2	15	5	5	4	3	3	3	3	3	2	3	4	4	4	4	4	4	5	5	4	4	4	2	4	4	3	4	2	3	2	2	4	4	2	4	4
11240112	2	15	7	5	3	5	7	5	5	5	5	5	6	6	2	3	4	4	4	4	5	5	4	3	5	3	3	1	5	1	3	5	3	3	5	3	5
11240117	1	15	7	5	7	5	7	3	3	3	3	3	7	4	3	3	4	2	5	4	5	4	4	3	3	3	4	2	2	4	2	2	4	4	1	4	4
11240118	1	15	6	2	6	5	7	5	2	5	3	2	6	2	2	2	2	2	4	2	4	4	4	4	4	4	4	4	5	2	4	4	3	2	4	1	4
11240120	2	15	6	2	4	4	4	4	4	4	5	4	5	4	1	1	1	1	1	1	2	2	4	3	4	1	3	1	1	1	1	1	1	2	2	3	4
11240121	2	15	6	4	4	2	6	5	4	4	4	4	6	2	1	1	1	2	4	2	4	3	3	2	2	2	4	1	2	3	2	2	2	3	2	3	4
11240122	2	15	6	3	6	4	6	3	3	3	2	4	5	4	3	3	1	1	4	3	4	4	3	3	3	2	3	2	2	4	3	2	3	4	3	4	4
11240123	1	15	7	6	7	6	7	6	6	6	6	6	6	6	4	4	4	4	4	3	4	4	2	2	2	1	2	1	4	3	4	4	2	3	2	2	3
11240124	2		6	4	3	3	5	3	3	3	5	4	6	3	3	4	2	4	5	5	4	4	4	3	4	4	4	3	2	2	2	2	5	2	2	4	3
11240125	2	16	3	3	4	4	4	4	4	4	5	5	5	5	2	2	5	5	5	5	5	5	5	5	5	5	5	5	1	1	1	1	3	4	1	5	4
11240126	2	15	7	3	1	2	3	1	1	1	1	1	7	2	5	5	3	2	1	1	4	4	1	1	1	4	5	3	1	5	1	1	4	5	1	5	2
11240127	2		4	1	5	1	4	2	2	2	5	2	4	4	4	4	2	4	4	4	5	5	1	5	5	4	4	4	2	2	1	2	4	5	3	4	4
11240132	1	15	6	4	5	3	6	5	5	5	5	4	6	4	2	2	2	2	2	2	4	4	3	3	4	3	2	2	2	2	2	3	2	3	2	3	4
11240133	1	16	5	6	6	3	6	5	5	6	6	4	5	6	1	2	2	4	4	2	4	4	2	2	4	3	2	2	3	4	3	4	4	3	2	4	3
11240134	2	15	7	7	7	6	7	7	7	7	7	7	7	7	3	4	4	5	5	5	5	5	3	3	5	3	4	3	3	5	4	5	5	5	5	4	5
11240137	2	15	6	4	6	5	5	7	4	7	4	7	6	4	1	3	4	3	4	4	4	4	2	3	4	2	4	1	3	2	4	2	2	4	2	3	5
11240201	1	16	5	5	5	5	5	4	5	4	6	6	5	4	3	4	2	3	4	4	3	4	2	3	3	3	2	2	2	2	2	2	2	1	1	1	1
11240202	1	15	5	4	5	4	6	6	4	6	4	4	6	4	1	1	2	4	4	2	4	4	4	4	4	1	2	4	2	4	4	3	5	4	2	3	4
11240204	1	15	7	7	5	5	7	7	7	7	7	5	7	5	1	5	5	4	5	4	5	5	5	4	4	5	4	5	5	4	5	3	4	1	2	4	4
11240205	2	15	7	7	7	7	7	4	5	7	7	7	7	7	3	4	4	4	4	5	5	4	4	4	4	4	4	4	5	1	1	1	1	2	2	5	5
11240206	2		6	6	6	6	6	4	6	6	5	5	5	5	2	3	3	3	3	3	4	4	4	4	4	2	2	3	2	2	2	3	2	2	2	5	5
11240207	1	15	6	6	7	4	6	6	6	4	4	6	6	5	4	4	2	2	2	4	5	5	5	5	5	1	5	5	3	2	3	3	3	4	3	5	5
11240210	2	15	7	1	7	1	7	1	1	1	1	5	4	4	1	1	1	1	5	1	3	3	3	3	3	1	1	1	1	1	1	1	4	1	1	5	5
11240211	2	15	6	6	1	4	6	7	7	1	5	6	6	6	5	5	5	5	5	5	4	4	4	4	4	3	4	4	3	4	2	1	4	4	4	4	5
11240212	1	15	7	7	7	3	7	5	7	4	5	5	5	5	2	1	4	5	5	5	5	1	3	3	4	1	4	1	2	3	2	2	4	4	2	4	4
11240217	1	15	5	2	5	3	2	7	2	4	2	6	4	4	5	2	2	2	5	3	4	4	4	5	5	4	4	5	5	5	1	5	5	1	5	3	2
11240218	2	15	6	6	6	6	6	5	5	5	7	7	7	5	4	3	3	3	3	3	3	3	4	4	3	3	3	3	5	1	4	4	4	2	1	1	5
11240219	1	15	4	4	4	4	4	4	4	4	4	4	4	4	3	3	3	3	3	3	3	3	3	3	3	3	3	3	3	3	3	3	3	3	3	3	3
11240220	2	15	6	4	5	3	5	5	3	4	4	4	5	4	1	1	1	1	3	3	5	5	3	2	2	1	4	3	2	3	2	2	3	2	2	3	4
11240221	2	15	4	4	5	2	2	2	1	4	1	1	1	1	1	1	1	1	2	1	3	3	3	3	3	1	1	1	1	4	2	2	2	2	2	5	4
11240224	2	15	4	5	4	5	4	4	5	4	4	5	4	5	4	4	3	4	3	4	3	3	3	3	3	3	3	3	3	4	3	2	3	3	4	3	4
11240225	2	15	6	6	1	6	6	6	3	2	5	4	6	6	4	4	3	5	5	3	4	4	2	2	4	2	2	2	5	3	4	3	4	4	2	3	5
11240226	1	15	7	7	1	7	7	7	7	7	7	7	7	7	5	5	5	5	5	5	2	2	5	5	5	2	5	5	1	1	1	1	5	1	1	5	5
11240227	2	15	7	7	5	5	5	6	6	6	6	6	6	6	3	3	4	3	4	4	5	5	5	5	5	4	4	4	3	3	4	3	2	4	2	2	4
11240228	1	15	5	5	5	5	5	5	5	5	5	5	5	5	4	4	3	3	3	3	4	4	4	4	4	4	4	4	2	2	2	3	3	3	3	3	3
11240230	2	15	4	4	4	4	4	5	3	2	2	2	2	2	1	3	3	4	4	3	2	2	2	2	2	2	2	2	2	2	4	4	3	2	2	2	4
11240231	1	16	7	7	7	7	7	7	7	7	7	7	7	7	5	5	5	5	5	5	5	5	5	5	5	5	5	5	3	3	5	5	5	5	5	5	5
11240233	2	16	6	1	1	1	1	1	1	1	1	1	1	1	1	1	1	1	1	1	1	1	1	1	1	1	1	1	1	2	2	2	4	3	3	5	5
11240301	1	15	5	4	6	3	5	4	2	5	3	3	3	5	2	2	3	3	3	4	2	3	3	2	3	3	2	3	5	1	1	5	5	1	3	2	5
11240302	1	16	6	5	6	7	7	7	6	6	7	7	6	3	3	5	5	4	5	5	2	1	4	5	4	1	5	1	2	2	2	2	4	5	1	4	4
11240303	1	15	7	4	6	2	2	6	1	4	1	1	1	1	1	5	1	1	1	1	2	1	1	1	1	1	1	4	2	3	2	3	3	2	2	3	4
11240304	1	15	5	5	4	4	5	5	6	5	5	5	4	4	3	4	4	4	4	3	4	4	3	4	4	3	4	4	2	3	3	3	3	2	2	3	3
11240305	2	16	5	3	4	2	3	1	2	3	2	2	4	3	1	2	1	1	1	1	4	4	4	4	3	1	1	1	1	5	2	3	2	4	1	5	4
11240307	2	15	5	5	6	5	4	4	5	5	5	5	6	6	2	2	4	4	4	4	4	3	4	4	5	2	3	2	2	3	3	4	4	3	2	4	4
11240309	1	15	5	5	5	4	6	5	4	5	4	3	5	3	3	3	4	4	5	5	4	4	3	3	4	2	4	3	3	2	4	3	4	2	2	3	3
11240313	1	16	4	4	3	2	3	4	4	2	3	3	5	3	2	2	4	3	4	5	4	4	4	3	2	3	4	2	2	2	2	3	4	2	3	3	4
11240314	2	15	6	6	5	4	6	6	6	6	6	7	5	4	3	3	2	3	4	4	4	3	4	3	4	3	4	2	2	4	2	2	2	4	2	4	4
11240315	2	15	4	5	2	3	3	2	5	2	6	2	4	3	3	3	2	2	3	3	3	3	3	3	3.2	1	5	3	2	5	2	2	2	4	2	5	3
11240316	2	15	5	4	3	3	4	3	3	4	3	4	5	3	3	3	3	2	4	2	4	4	3	3	3	2	2	2	2	3	2	2	2	3	2	4	3
11240318	2	15	6	2	5	1	7	7	5	7	7	7	7	7	4	1	1	5	5	5	5	5	5	5	3.2	3	5	5	3	2	2	2	5	2	1	1	5
11240319	2	15	5	6	4	4	5	4	4	4	5	4	4	4	4	4	3	3	4	4	4	4	3	3	4	1	4	3	2	2	2	2	5	4	2	3	3
11240322	2	16	2	2	2	2	2	2	2	2	2	2	2	2	3	3	3	3	3	3	3	3	3	3	3	2	2	2	2	2	2	2	2	4	2	4	4
11240323	2	16	6	4	5	2	5	4	4	4	4	4	6	4	3	3	3	3	4	4	2	2	3	3	3	3	3	3	3	3	3	3	3	3	3	3	3
11240324	2	16	6	4	4	4	6	4	4	4	4	4	4	4	3	3	3	3	5	3	5	5	5	5	5	4	5	5	1	4	1	1	3	5	3	5	4
11240325	2	15	7	4	7	5	7	6	5	5	5	6	6	6	2	1	4	3	5	3	5	5	5	5	5	3	5	5	3	1	3	4	4	1	3	5	4
11240327	2	15	7	1	6	1	1	1	1	1	1	1	1	1	1	1	1	1	1	1	1	1	1	1	1	1	1	1	3	5	1	5	3	1	3	4	4
11240329	1	15	4	3	4	3	4	6	2	3	2	5	3	4	3	1	2	2	4	4	4	3	3	3	3	1	2	2	3	2	2	3	3	2	2	4	5
11240330	1	16	7	1	7	4	7	1	1	1	1	1	7	1	1	1	1	1	1	1	5	5	5	1	1	1	1	1	5	3	1	1	5	1	1	5	5
11240331	2	16	4	5	1	2	4	3	4	4	5	4	4	2	4	4	3	3	4	3	3	2	3	3	3	1	2	1	2	3	2	2	3	2	1	4	4
11240332	2	16	7	5	6	4	7	7	4	4	4	5	5	5	4	4	4	4	4	4	5	5	5	5	5	1	4	4	3	2	2	4	4	3	2	3	3
11240334	2	15	6	6	3	3	6	5	4	4	4	4	4	4	3	5	3	3	4	3	4	5	3	2	3	3	5	4	2	2	4	3	3	3	2	4	4
11250101	1	18	6	6	4	2	6	7	6	5	6	4	6	3	2	4	4	3	3	4	5	4	2	2	5	5	5	5	2	4	4	4	4	3	2	4	5
11250103	2	18	6	4	6	3	5	4	3	4	3	4	3	2	4	2	1	1	1	1	2	2	2	2	2	2	4	2	3	2	3	4	2	3	2	3	4
11250104	2	17	6	4	2	1	2	5	2	2	3	2	4	2	1	1	1	1	3	1	3	4	3	3	4	2	5	5	2	5	3	5	3	5	2	5	5
11250105	2	17	4	3	4	1	4	2	1	2	2	1	2	1	1	2	1	3	1	4	1	2	1	1	1	1	3	1	4	2	3	4	4	2	4	2	4
11250106	2	17	6	6	3	2	5	6	5	4	4	5	4	4	3	3	3	3	3	3	3	3	2	2	2	1	3	1	4	2	3	4	3	2	2	3	4
11250108	2	17	6	6	6	5	6	5	6	6	6	6	6	6	4	4	2	2	2	4	4	4	4	4	4	4	4	4	2	3	2	2	4	3	2	5	4
11250109	2	17	7	4	3	3	6	5	2	4	4	4	4	4	5	2	2	2	4	3	2	3	1	4	2	2	2	2	3	2	2	1	1	2	1	2	5
11250110	2	17	5	6	6	3	5	6	5	5	5	5	5	5	3	4	3	4	5	3	4	4	3	3	3	4	4	4	2	4	2	2	2	4	2	5	5
11250111	2	17	3	4	2	2	3	3	2	3	2	1	2	1	4	2	3	2	4	2	4	2	2	4	2	2	4	2	2	4	2	2	2	4	1	4	4
11250112	1	17	6	6	7	1	7	7	3	7	2	7	7	5	1	2	4	2	4	4	2	1	1	2	1	1	1	1	5	2	2	3	4	2	2	4	4
11250114	1	18	5	3	4	2	5	2	4	2	2	3	5	3	2	3	3	3	3	3	4	3	2	2	3	1	1	1	1	4	2	2	2	4	1	3	4
11250115	1	18	6	5	6	4	6	5	5	5	5	6	7	5	3	3	4	5	5	4	4	5	2	2	3	5	4	4	4	3	3	5	2	3	4	5	3
11250118	1	18	4	3	7	3	6	7	3	6	5	7	4	3	3	2	2	1	3	2	1	4	1	3	1	2	4	3	3	2	2	2	4	2	2	4	4
11250119	1	17	5	3	5	2	4	6	4	3	2	2	2	2	5	3	3	2	3	4	4	3	3	3	3	4	3	3	2	4	3	2	2	4	2	5	3
11250120	2	18	4	4	4	3	4	2	3	2	4	2	4	2	2	3	3	2	3	2	4	4	2	2	4	3	4	4	4	2	2	2	2	4	2	3	4
11250121	2	17	4	4	4	4	4	4	4	4	2	3	4	3	3	3	3	3	3	2	4	4	4	4	4	4	4	4	3	3	3	3	5	3	1	3	3
11250122	2	18	6	4	6	3	3	4	4	4	5	4	4	4	3	1	1	1	1	1	5	5	5	5	5	3	5	3	2	4	2	2	2	4	2	5	3
11250123	1	18	4	4	4	2	3	5	3	2	2	3	3	1	3	4	4	4	4	4	4	4	4	2	4	4	4	4	2	4	3	2	2	4	2	5	3
11250125	2	18	5	5	6	3	6	2	4	4	3	2	4	2	3	2	2	1	4	4	3	3	1	1	1	1	2	1	3	4	4	2	4	4	1	5	5
11250127	2	17	6	6	6	6	6	3	7	4	4	4	7	4	4	2	2	3	5	5	5	5	2	2	4	2	5	5	3	4	4	3	4	2	1	3	4
11250128	2	18	5	3	7	2	4	7	2	1	2	1	5	1	5	4	2	4	4	3	4	3	3	2	5	1	4	1	4	2	2	4	3	4	3	3	3
11250129	1	17	5	4	5	2	6	3	3	4	1	4	5	4	5	5	5	5	5	1	2	4	2	4	2	2	2	4	2	3	2	4	5	4	2	4	4
11250201	2	16	1	1	1	1	1	1	1	1	1	1	1	1	1	1	1	1	1	1	1	1	1	1	1	1	1	1	1	2	1	2	1	3	1	5	5
11250202	1	17	6	4	4	4	6	4	4	4	4	4	4	4	3	3	4	3	5	5	4	2	1	1	1	4	1	1	2	4	4	4	2	3	2	3	4
11250203	2	17	6	4	4	3	3	5	3	3	3	3	4	4	3	3	2	2	2	3	4	4	4	4	4	3	4	3	2	2	3	3	4	4	3	3	4
11250205	2	17	4	4	3	1	4	3	2	3	2	4	4	4	4	4	3	3	3	3	2	2	3	3	2	2	2	2	4	2	3	3	4	3	2	4	5
11250206	1	17	4	4	3	2	4	4	4	4	4	4	4	4	2	3	2	2	2	2	3	3	3	3	3	3	3	3	3	2	2	2	3	2	2	4	3
11250207	2	18	6	5	6	4	6	6	4	5	6	6	6	6	1	2	2	2	4	2	2	4	2	2	2	1	4	1	4	2	3	3	4	2	2	2	4
11250210	2	17	6	5	4	5	5	3	2	2	4	2	3	2	3	4	3	4	4	3	4	4	2	2	4	3	2	2	3	2	2	3	4	3	2	5	4
11250212	1	17	3	4	4	4	3	4	4	4	4	4	4	4	3	2	3	3	3	2	3	3	4	3	2	3	4	3	2	2	3	3	2	3	2	4	3
11250213	2	18	5	5	4	5	5	4	5	4	5	5	5	5	2	2	3	2	2	2	4	4	4	4	4	3	4	4	2	4	2	2	3	3	2	4	2
11250214	1	17	6	4	5	4	6	2	4	2	4	3	6	4	4	5	4	3	4	4	3	3	3	3	4	3	4	4	2	2	2	2	3	3	2	5	4
11250216	2	18	5	4	6	4	6	6	4	5	4	5	5	4	3	3	4	4	4	4	3	3	3	3	4	4	2	4	3	4	4	4	4	4	4	4	4
11250217	1	18	5	4	4	3	3	5	3	4	3	3	2	2	4	2	3	3	2	3	3	3	3	3	3	3	3	3	4	2	3	3	4	3	2	4	4
11250218	1	17	2	2	2	4	4	2	3	3	3	3	2	4	3	3	2	3	4	3	4	3	4	3	3	3	3	3	2	4	2	3	3	4	3	4	4
11250219	2	18	6	5	4	5	4	3	3	4	5	5	6	4	3	3	3	4	3	4	3	3	3	4	3	3	3	3	4	3	4	3	3	3	3	3	4
11250221	2	17	5	3	2	4	5	6	2	3	2	2	2	2	1	4	3	3	4	4	4	4	3	2	1	1	1	1	2	4	2	3	3	2	2	5	2
11250223	1	17	5	2	4	1	5	4	1	3	1	1	4	1	2	1	1	1	2	1	3	4	3	3	3	2	2	2	2	3	3	4	3	4	2	5	5
11250224	2	17	4	4	5	4	4	5	4	4	4	4	4	4	2	2	2	4	4	4	2	2	2	4	4	2	2	4	2	2	2	2	2	3	2	3	4
11250301	1	17	6	5	4	6	4	6	4	6	6	5	4	6	4	4	3	4	3	4	5	5	5	5	5	3	3	4	4	4	4	4	4	4	4	4	4
11250303	2	17	7	4	7	3	7	5	3	5	2	7	4	2	1	1	1	1	2	1	5	5	5	5	5	5	5	1	2	5	1	3	2	5	2	5	5
11250304	2	17	4	4	4	4	4	4	4	4	4	4	4	4	3	3	3	3	3	3	3	3	3	3	3	3	3	3	3	4	4	3	3	2	2	3	2
11250306	1	17	2	2	2	2	2	2	2	2	2	2	2	2	3	1	1	1	4	3	1	1	1	1	1	1	1	5	2	4	2	2	1	5	1	5	5
11250308	1	17	4	4	5	4	3	4	5	4	3	3	4	4	3	2	2	3	2	3	3	3	3	2	2	3	3	3	3	4	3	2	3	4	4	4	4
11250309	2	17	7	5	4	4	4	4	4	4	4	4	4	4	3	3	3	3	3	3	3	3	3	3	3	3	3	3	5	2	4	4	4	4	4	3	5
11250310	2	18	4	4	4	4	4	4	4	4	4	4	4	4	3	3	3	3	3	3	3	3	3	3	3	2	2	2	2	3	2	2	3	2	2	2	3
11250312	1	17	4	5	5	5	5	4	4	5	4	5	5	5	4	4	4	4	4	3	3	4	4	4	3	3	3	4	3	3	3	4	4	3	3	3	3
11250314	2	18	6	3	3	3	3	3	3	3	3	3	3	3	2	3	3	3	4	3	4	4	3	3	3	3	2	3	4	3	3	3	3	3	3	4	4
11250316	2	17	5	5	5	6	6	3	5	5	5	4	5	5	3	3	3	2	4	4	4	4	4	4	4	3	4	4	2	4	2	2	3	3	2	3	3
11250317	2	17	5	3	4	4	4	3	5	3	4	3	4	4	4	4	3	3	2	2	3	4	4	4	2	1	2	2	2	3	3	3	3	3	2	3	4
11250318	1	17	4	4	3	4	5	4	5	6	4	4	4	5	4	3	4	3	3	4	3	4	3	5	4	3	5	4	4	5	3	4	3	3	4	3	4
11250320	1	17	6	6	6	6	6	6	5	5	5	5	5	5	4	4	4	4	4	4	4	4	4	4	4	4	4	4	3	3	3	3	3	2	2	4	4
11250323	2	17	1	1	1	1	1	1	1	1	1	1	1	1	1	1	1	1	4	4	3	3	3	3	3	2	1	1	3	4	3	3	4	3	2	4	4
11250324	2	18	6	5	5	4	6	6	5	5	5	4	5	4	4	4	3	4	3	3	4	3	4	3	3	4	3	4	3	4	3	4	3	3	4	3	5
11250325	2	18	5	4	5	4	5	5	4	3	3	4	4	3	3	3	3	2	3	3	4	3	3	3	4	3	3	2	2	2	3	2	2	3	3	3	3
11250326	1	17	4	4	1	1	7	1	1	1	1	1	1	1	1	1	5	5	5	5	4	4	4	4	1	1	1	1	5	1	1	5	5	1	5	1	5
11250327	2	18	4	4	4	4	4	3	3	3	3	3	3	3	1	4	2	2	4	3	4	2	2	2	2	1	2	2	2	2	2	2	2	2	2	2	2
11250328	2	17	5	5	5	3	4	5	3	4	5	5	5	5	3	3	3	4	4	4	4	4	4	4	5	4	4	4	2	3	2	4	4	4	2	3	3
11250329	2	17	6	6	4	6	6	5	6	5	6	6	6	6	3	3	4	3	4	4	4	4	4	4	4	4	4	4	2	3	2	4	4	2	2	5	4
11250331	1	17	5	4	4	4	5	5	4	5	3	4	4	3	4	4	4	3	4	3	4	4	3	4	3	4	5	4	3	4	3	3	4	3	2	4	4
11250332	2	18	6	5	6	5	5	6	4	5	5	4	5	4	2	3	2	3	3	4	4	4	2	3	4	3	4	4	2	3	2	2	3	2	2	4	4
11250333	2	17	6	1	6	1	2	4	1	2	2	2	5	2	2	2	1	1	3	1	4	5	5	5	4	2	3	2	2	4	2	4	3	4	3	2	4
11250401	2	17	5	4	4	4	5	4	4	4	4	4	5	4	3	4	4	4	4	4	3	3	3	3	3	4	4	4	2	4	4	2	3	4	3	4	4
11250402	2	18	5	5	6	4	4	5	4	5	4	5	5	5	3	3	4	3	4	4	4	4	4	4	4	4	4	4	4	2	4	5	4	2	3	4	4
11250404	1	17	7	3	7	2	7	3	2	2	1	3	6	3	2	3	4	2	4	5	5	4	2	4	5	5	5	5	2	4	1	2	4	4	1	5	3
11250405	2	17	7	4	7	4	7	7	4	4	4	4	4	4	3	3	4	3	5	5	5	5	5	5	5	5	5	5	5	1	5	5	5	1	1	5	5
11250406	1	18	6	6	6	2	6	6	2	6	2	6	6	4	4	4	4	4	4	3	2	2	2	2	2	2	2	2	2	2	2	2	3	4	2	5	5
11250407	2	18	6	6	5	2	6	3	2	2	2	2	5	2	4	4	4	4	2	3	4	2	2	1	4	4	4	4	2	2	3	2	1	1	1	4	4
11250408	1	17	6	4	5	3	5	6	4	4	4	4	5	3	3	3	3	3	3	2	2	3	2	2	3	3	3	2	3	2	3	3	3	3	2	3	4
11250411	2	18	6	4	3	3	5	4	2	4	3	4	5	3	2	2	2	2	4	4	4	4	3	3	3	2	4	3	2	3	3	2	2	3	2	4	4
11250414	1	18	6	3	5	4	6	3	4	6	5	6	5	6	3	2	3	4	4	4	4	4	5	4	3	4	4	2	3	2	3	3	2	4	2	3	4
11250415	2	17	5	4	3	2	2	4	3	5	4	4	3	3	3	2	2	3	3	2	4	3	2	2	3	2	2	1	3	3	2	3	3	3	2	3	4
11250416	2	17	7	5	5	2	7	6	4	3	5	4	6	4	1	1	1	2	4	4	5	5	5	5	5	2	5	2	3	3	4	4	5	5	4	5	5
11250417	2	17	4	4	4	2	5	6	3	4	4	5	5	4	3	3	4	4	4	3	3	3	3	3	3	4	4	4	3	2	3	3	3	3	2	3	3
11250418	2	17	2	1	1	1	3	1	1	1	1	1	2	1	3	4	3	2	4	3	2	2	1	2	3	2	1	1	4	4	2	1	2	3	2	1	3
11250419	1	17	3	4	3	4	5	2	3	4	3	4	4	4	1	1	1	1	4	1	3	4	3	4	2	2	3	2	3	2	3	3	4	3	2	3	4
11250420	1	18	4	2	5	3	6	5	2	4	5	3	3	2	1	2	3	3	2	1	3	5	2	2	5	1	3	4	2	4	2	1	4	4	1	5	3
11250421	2	17	5	5	7	2	7	4	2	6	2	6	7	7	3	2	2	2	5	3	3	4	1	1	1	1	1	1	5	2	2	3	4	4	1	5	5
11250422	1	17	7	7	7	7	7	7	7	7	7	7	7	7	4	4	4	4	4	4	4	4	4	4	4	4	4	4	2	5	2	2	2	5	4	5	5
11250423	2	17	6	5	4	2	5	2	5	2	4	3	4	4	1	1	4	2	3	3	5	4	2	2	5	1	4	4	2	3	2	2	2	3	2	4	4
11250424	2	17	6	6	6	4	5	4	4	4	4	4	4	5	2	4	1	1	1	4	4	3	3	3	3	3	3	3	3	3	3	3	3	4	2	4	4
11250425	2	18	6	4	6	2	4	5	3	4	5	4	4	5	2	2	4	4	4	4	4	2	2	2	2	2	2	2	4	2	3	4	4	2	2	3	4
11250426	2	17	6	3	4	5	6	7	4	5	4	4	6	3	4	2	3	3	4	3	2	4	1	1	3	3	4	3	3	2	3	2	3	4	4	1	4
11250427	2	17	6	4	7	3	6	6	3	5	2	5	5	3	3	2	4	4	5	4	2	3	2	2	2	4	4	4	2	1	2	2	2	3	2	4	4
11250428	1	17	6	6	6	3	4	5	3	5	5	6	6	4	2	3	4	3	4	4	4	3	4	3	3	4	4	4	3	1	2	3	3	3	1	2	5
11250429	1	17	4	4	4	4	4	7	6	7	7	7	7	7	2	2	4	3	3	2	3	3	1	1	1	2	3	3	4	2	3	4	5	1	3	4	5
11250431	2	17	5	4	5	2	5	3	3	3	2	3	3	3	1	1	1	1	1	3	4	4	3	4	3	4	5	5	3	2	2	3	2	2	3	1	3
11250435	1	18	4	5	6	5	6	6	5	5	6	5	6	6	4	4	4	1	1	1	4	5	4	4	5	4	5	4	5	4	5	5	5	5	4	5	5
11250501	2	17	6	6	6	6	6	6	6	6	5	6	5	7	4	4	4	3	4	4	4	5	4	4	4	4	5	4	4	4	3	4	4	4	4	4	4
11250504	2	18	6	2	4	1	5	6	1	1	1	4	5	5	3	3	4	4	4	4	4	3	2	2	3	3	2	2	2	1	3	4	3	2	1	4	4
11250506	1	18	6	6	2	4	6	6	6	6	6	6	6	5	3	3	4	3	3	3	4	4	3	4	3	4	4	4	4	3	3	4	4	2	4	3	3
11250507	1	17	5	5	6	5	2	5	4	6	5	5	6	6	4	4	4	4	3	3	4	4	4	3	4	3	3	4	4	3	4	4	4	4	4	3	4
11250508	2	17	5	5	5	5	5	5	5	5	5	5	5	5	4	3	4	4	4	4	4	4	4	4	4	3	4	4	2	2	2	2	2	3	3	3	3
11250510	2		4	4	6	4	4	4	4	4	1	4	4	4	1	3	2	2	3	4	2	2	2	2	2	3	1	1	2	3	2	3	2	3	2	3	3
11250511	1	17	6	4	5	3	4	5	3	3	2	4	3	2	2	2	2	2	4	2	3	4	3	3	2	2	2	2	2	3	2	2	3	4	2	4	4
11250512	2		5	4	6	2	4	4	4	4	4	3	4	4	4	3	4	2	3	3	4	3	2	3	2	3	4	4	3	2	3	2	3	4	2	5	4
11250513	2	18	4	2	1	4	4	4	2	2	2	3	1	1	3	4	3	4	4	2	3	3	2	2	2	1	1	1	2	3	2	2	3	2	2	3	3
11250514	1	17	7	7	7	7	6	3	6	3	5	3	4	4	5	5	5	4	4	4	5	5	5	5	5	5	5	5	1	5	1	1	2	5	1	5	3
11250516	2	17	5	4	4	4	5	5	4	5	5	5	5	5	3	3	3	3	4	4	4	4	2	2	2	4	4	4	3	3	3	3	3	3	3	3	3
11250519	2		4	4	4	4	4	4	4	4	4	4	4	4	3	3	4	3	3	4	4	4	4	4	4	4	4	4	3	3	3	3	3	4	1	3	3
11250525	2	17	3	3	3	3	3	3	3	3	3	3	3	3	2	2	2	2	3	3	2	2	2	2	2	2	2	2	4	4	4	4	4	3	3	3	3
11250601	2	18	5	5	5	6	6	5	5	4	5	5	5	5	4	3	4	4	4	4	4	4	4	4	4	2	4	4	2	5	2	2	2	5	4	4	4
11250602	2	17	6	2	6	1	6	1	2	2	1	1	1	1	1	1	1	1	1	1	1	1	1	1	1	1	1	1	4	1	1	1	4	1	1	4	5
11250604	2	17	6	4	6	2	6	1	1	1	1	1	3	3	3	2	4	3	4	3	4	4	4	4	3	2	3	2	1	3	2	2	2	4	3	5	5
11250607	1	17	4	5	6	2	6	4	3	2	2	3	5	4	2	2	3	3	4	3	4	2	4	2	3	2	2	3	3	3	2	3	4	3	2	4	5
11250610	1	17	6	4	4	5	4	4	5	5	4	4	4	5	3	3	3	3	4	3	4	4	3	3	3	3	3	3	2	3	3	2	4	2	2	5	5
11250616	2	17	6	4	4	3	5	6	2	4	4	5	6	2	2	2	2	2	4	4	3	4	2	2	2	2	2	2	2	3	2	3	2	3	1	3	4
11250617	1	17	4	5	7	2	3	6	2	4	3	6	4	4	2	2	2	2	2	3	5	5	2	2	2	2	2	2	2	2	2	4	5	3	2	3	4
11250620	2	16	5	5	5	5	5	5	5	5	5	5	5	5	3	4	4	4	4	4	2	2	2	2	3	4	4	4	4	2	2	3	4	4	4	4	4
11250705	2	17	5	5	6	5	5	6	6	6	6	6	6	6	4	2	4	3	4	4	2	4	4	2	4	3	4	4	3	4	2	3	4	5	2	3	5
11250706	2	17	6	5	5	5	5	6	6	2	7	6	6	6	1	1	4	5	4	4	1	1	1	1	1	1	1	1	5	1	3	3	5	1	4	1	5
11250710	1	18	4	4	4	4	4	4	4	4	4	4	4.4	3.8	3	3	3	3	3	3	3	3	3	3	3	3	3	3	3	3	3	3	3	2	3	3	3
11250711	2	17	7	7	7	7	7	7	7	7	7	7	7	7	5	5	5	5	5	5	5	5	5	5	5	5	5	5	4	1	1	5	5	1	1	5	5
11250712	2	17	5	4	5	2	4	2	2	1	2	2	2	1	2	2	2	3	3	3	3	3	2	2	2	2	2	2	2	3	3	3	3	2	3	4	4
11250713	1	18	4	4	2	4	2	5	2	4	4	4	2	1	3	3	3	3	4	3	2	3	2	2	3	1	3	4	2	2	2	3	3	3	3	3	3
11250714	2	16	5	6	5	4	5	4	4	4	4	4	4	4	3	3	4	2	3	3	4	4	3	3	3	3	3	3	3	3	3	3	3	3	2	5	3
11250715	2		5	4	5	4	4	3	4	4	4	4	4	4	4	4	2	3	4	4	2	2	2	2	2	2	2	1	3	2	2	2	4	3	2	4	4
11250716	1	17	5	6	6	4	6	5	4	4	5	5	4	4	4	3	3	4	4	4	4	4	4	4	4	3	4	4	2	4	4	3	3	4	3	4	3
11250717	1	17	6	4	6	4	6	5	4	5	4	4	4	4	2	2	3	4	4	4	4	4	3	4	5	5	4	4	2	3	3	4	2	4	2	3	3
11250718	1	18	2	2	6	3	6	1	4	1	2	7	6	4	1	1	5	1	4	2	5	4	2	2	2	1	4	4	4	2	3	2	2	5	5	5	5
11250719	2	17	5	1	1	1	1	1	1	1	1	7	5	1	1	1	1	1	4	4	2	1	2	2	1	1	1	1	3	4	4	3	3	4	1	5	5
11250720	1	18	5	5	5	2	5	5	5	4	4	4	4	3	4	4	4	4	4	4	4	2	2	2	2	1	4	2	4	4	4	4	4	4	4	4	4
11250721	2	17	5	5	5	5	5	4	4	4	4	4	4	4	4	4	3	2	2	3	4	4	3	3	4	4	4	3	3	3	3	3	2	3	2	3	3
11250722	2	17	4	4	4	4	4	4	4	4	4	4	4	4	3	3	3	3	3	3	3	3	3	3	3	3	3	3	3	3	3	3	3	3	3	3	3
11250725	2	17	5	5	4	4	4	4	4	4	4	4	4	4	4	4	4	4	4	3	3	2	2	2	3	3	3	3	2	2	3	2	3	3	2	4	4
11250728	2	17	6	2	6	1	6	4	1	4	4	4	2	1	4	2	4	1	4	2	4	4	3	1	4	4	4	4	1	4	2	3	3	4	2	5	4
11250801	2	17	4	1	2	1	4	3	1	2	1	7	2	1	1	1	2	1	3	2	2	2	2	2	1	1	1	1	4	2	1	3	5	3	4	2	5
11250805	2	17	5	5	4	4	5	7	5	6	5	4	5	4	2	4	2	3	4	4	2	2	1	2	1	1	4	2	3	4	3	3	4	3	2	3	4
11250806	2	17	6	6	6	3	6	2	4	4	6	4	5	2	1	1	1	1	1	1	5	5	5	5	5	3	4	3	2	2	4	2	3	2	2	5	4
11250810	1	17	4	4	4	4	4	6	4	6	4	4	4	4	3	3	3	3	3	3	4	2	3	3	3	4	4	4	2	4	3	3	3	4	3	3	3
11250813	2	18	4	4	4	4	4	4	4	4	4	4	4	3	3	2	3	3	3	3	3	3	3	3	3	3	3	3	3	2	3	3	3	2	2	3	4
11250816	2	17	7	4	7	4	7	4	4	4	4	4	7	4	3	3	3	3	5	3	5	5	1	1	4	3	4	3	3	5	1	1	5	3	3	3	3
11250817	1	18	6	2	6	4	6	6	3	5	4	5	6	3	4	4	3	4	2	1	2	2	2	2	2	2	2	2	4	3	3	3	4	4	2	5	4
11250819	1	17	3	4	5	4	4	4	4	4	3	3	3	4	3	3	3	3	3	4	4	4	4	3	3	3	3	3	3	3	3	4	4	3	3	3	3
11250821	2	18	5	5	5	5	5	5	5	5	6	5	5	4	4	4	4	4	4	4	4	4	4	4	4	2	4	4	2	3	3	3	4	4	3	4	4
11250822	2	18	4	2	5	2	2	2	1	3	1	1	2	1	2	2	2	2	3	3	4	4	3	2	3	2	2	2	2	4	2	2	3	4	2	4	3
11250827	2	17	5	5	5	5	5	5	5	5	4	4	4	4	2	4	4	4	4	4	4	4	4	4	4	4	4	4	3	3	3	3	3	3	3	3	3
11260101	1	18	7	4	7	1	7	7	1	7	2	7	7	1	1	1	1	1	1	1	1	5	1	1	1	1	1	4	4	1	1	1	4	1	2	1	5
11260102	1	18	6	6	7	6	6	6	5	5	5	5	6	4	5	3	4	3	3	4	4	4	4	4	4	3	4	4	1	3	2	4	3	3	2	3	3
11260103	1	18	5	2	7	1	6	6	2	6	6	6	5	2	1	4	4	3	4	3	4	4	2	2	3	4	3	2	3	2	2	2	4	2	2	5	5
11260105	1	19	6	6	6	2	6	5	6	6	6	6	5	5	4	3	2	2	4	2	4	3	3	3	2	3	3	3	4	4	3	3	4	4	3	4	3
11260106	1	18	6	4	6	2	6	4	4	4	4	4	3	2	4	2	4	3	5	5	4	4	2	3	4	4	4	4	2	3	3	2	4	2	1	4	4
11260108	1	18	7	2	2	1	7	7	1	2	2	5	5	2	5	5	3	3	3	2	4	4	2	2	2	1	1	1	2	4	3	2	4	5	2	5	5
11260109	1	19	4	4	4	4	4	3	4	4	4	4	4	4	3	3	3	3	4	3	3	3	3	3	3	3	3	3	2	3	2	2	3	4	2	4	4
11260111	1	18	6	6	6	2	4	3	5	3	5	5	5	5	2	1	1	1	1	1	4	4	4	4	4	4	2	4	4	2	4	4	2	2	4	2	4
11260112	1	18	4	2	4	1	5	4	1	4	1	1	2	1	5	5	1	4	5	5	4	4	4	4	4	2	2	1	4	1	1	4	4	1	1	5	5
11260113	1	18	7	1	7	1	5	1	1	1	5	6	5	5	1	5	3	5	5	5	5	5	1	1	5	1	5	5	1	1	1	5	5	1	1	1	5
11260115	1	19	5	3	3	3	4	4	3	3	3	4	3	3	4	4	3	2	4	2	3	4	2	2	2	1	2	2	2	4	2	2	4	4	2	4	2
11260116	1	18	5	3	5	2	4	5	2	6	6	6	6	3	4	2	4	4	4	4	4	4	4	4	4	2	2	2	5	5	5	4	5	5	5	4	5
11260118	1	19	4	4	6	3	2	1	1	3	2	3	5	4	1	1	1	1	2	1	1	1	1	1	1	1	1	1	2	4	2	1	3	4	2	5	4
11260119	2	19	5	4	3	1	2	3	1	4	3	3	6	2	1	1	2	3	4	1	4	4	3	3	4	4	3	1	2	2	2	3	4	3	2	5	4
11260120	2	18	4	3	3	2	2	3	2	2	2	3	4	2	3	2	3	3	4	2	2	2	3	2	5	4	4	2	2	4	1	2	2	3	2	5	4
11260121	2	18	7	4	7	4	7	7	4	2	5	2	7	6	3	3	3	1	2	2	4	4	1	1	5	3	4	4	1	5	5	1	2	4	1	5	5
11260122	2	19	6	4	6	4	6	4	3	4	4	4	4	4	4	4	4	4	4	4	2	4	2	3	3	2	2	2	3	2	3	3	3	3	1	3	3
11260123	2	18	6	2	7	1	6	3	1	2	2	5	6	1	4	1	3	2	4	4	4	4	4	4	4	4	4	4	3	2	2	2	4	2	1	5	5
11260124	2	18	6	5	6	4	6	3	5	4	4	5	5	4	3	3	4	3	3	3	4	4	3	3	4	3	4	4	1	3	2	2	2	3	2	4	4
11260125	2	19	7	7	7	4	7	7	7	7	7	7	7	7	4	3	5	5	5	5	5	5	5	5	5	5	5	5	5	3	2	4	5	5	1	4	5
11260126	2	18	7	4	7	1	7	7	4	4	4	7	4	4	4	1	1	1	5	1	1	1	3	3	1	1	1	2	5	1	5	5	5	1	3	1	5
11260128	2	18	6	3	6	2	6	6	2	4	3	5	5	4	2	2	4	4	4	4	4	3	4	4	4	2	3	4	4	2	4	3	5	2	3	4	5
11260129	2	18	6	6	4	3	4	4	4	3	4	3	5	3	3	3	4	4	3	3	3	4	2	2	2	2	3	4	2	2	2	2	3	2	1	3	3
11260130	2	18	7	5	7	5	7	7	5	5	6	7	7	7	3	2	2	2	4	3	2	3	3	3	3	2	2	1	3	2	3	3	3	2	2	4	5
11260202	2	19	5	4	5	4	4	5	4	5	5	4	3	5	2	2	4	3	3.4	4	3	2	2	4	4	3	4	2	4	3	3	3	3	4	3	4	3
11260204	1	18	6	4	7	4	7	6	4	5	4	4	7	4	5	5	4	3	3	3	5	5	5	5	5	5	4	4	1	5	1	3	1	4	1	5	4
11260206	1	19	3	4	3	3	3	4	3	3	3	4	5	4	3	3	4	4	4	4	4	4	4	4	4	4	4	2	3	3	4	4	4	4	3	4	4
11260207	1	18	4	4	5	4	4	3	4	3	3	3	4	4	3	3	3	3	4	3	3	2	3	3	2	2	3	3	2	4	3	2	4	3	2	3	3
11260208	2	18	4	4	4	4	4	4	4	4	4	4	4	4	3	3	3	3	3	3	3	3	3	3	3	3	3	3	2	4	2	2	2	3	1	4	3
11260211	1	18	5	4.2	4.7	3.6	4.7	4.4	3.8	4	3.8	4.1	4.4	3.8	2	2	3	3	4	4	2	2	2	2	2	3	2	2	3	3	3	3	3	3	3	3	3
11260212	1	18	3	3	3	3	3	3	3	3	3	3	4	3	3	4	4	3	4	3	4	4	2	2	4	3	3	3	2	4	3	3	3	4	2	5	5
11260214	2	19	6	4	5	4	6	4	4	4	3	4	6	4	3	3	4	4	4	4	3	3	2	2	2	2	2	2	3	4	3	2	2	4	3	5	5
11260215	1		6	3	2	2	6	7	2	4	4	7	4	4	1	1	4	4	5	5	4	5	2	1	2	1	1	1	3	2	4	3	4	5	2	3	4
11260216	2	18	2	1	5	1	2	6	1	2	4	4	4	4	2	4	2	3	4	2	4	3	2	2	2	1	3	2	2	4	1	1	2	4	1	4	4
11260217	1	19	4	4	4	4	4	4	4	4	4	4	4	4	3	3	3	3	3	3	3	3	3	3	3	3	3	3	2	2	2	2	3	3	2	3	3
11260219	1	18	4	3	2	1	2	3	2	3	3	3	3	2	2	2	2	2	2	1	3	3	3	3	3	1	1	2	2	4	2	2	3	2	3	5	4
11260220	2	18	6	4	3	1	2	2	5	2	4	2	3	2	1	1	3	2	4	3	3	3	3	3	2	1	2	1	3	2	2	3	3	2	2	4	4
11260225	1	18	7	4	6	3	7	4	3	3	3	3	7	3	2	2	2	2	2	2	2	4	2	3	4	4	4	1	2	2	2	2	3	4	3	3	4
11260226	2	19	5	5	3	4	4	4	5	3	5	4	4	4	3	2	4	4	4	4	4	4	4	4	4	3	4	3	2	4	2	2	2	3	2	4	3
11260228	1	19	4	3	4	4	3	3	4	5	3	3	2	3	4	3	4	4	4	5	3	4	3	4	5	3	3	3	4	5	4	3	2	2	3	3	3
11260230	1	18	7	5	6	4	7	4	3	2	1	2	5	1	4	4	4	4	5	3	4	4	4	4	5	1	3	4	1	5	1	2	3	4	4	3	4
11260702	2	19	6	5	6	4	4	6	3	3	2	2	4	4	1	1	1	1	4	4	3	4	2	3	4	3	4	4	2	2	2	2	2	3	2	4	3
11260703	1	18	1	1	1	1	1	1	1	1	1	1	1	1	5	5	3	4	3	4	1	1	1	1	1	1	1	1	2	3	3	3	4	3	3	2	3
11260704	1	18	4	3	4	3	4	5	5	4	4	4	5	5	3	3	3	4	3	4	2	3	2	3	3	3	3	2	3	3	3	4	4	2	3	4	4
11260705	2	18	7	6	7	3	7	6	6	6	5	6	7	2	1	1	1	1	4	2	1	2	1	1	1	1	1	1	2	1	2	4	1	2	1	4	4
11260706	1	19	4	4	4	4	5	5	4	4	5	5	5	5	3	3	3	3	4	3	3	3	3	4	3	3	3	4	4	3	3	4	4	3	3	2	3
11260710	2	19	4	4	4	4	4	4	3	4	4	4	4	4	2	1	1	1	4	4	3	4	3	3	3	1	1	1	4	2	2	2	3	3	3	3	3
11260712	2	18	5	4	4	4	4	3	3	3	3	3	4	3	3	3	3	3	4	2	4	4	4	2	4	4	4	4	2	2	4	3	3	4	1	3	4
11260713	2	18	5	5	6	4	5	6	6	6	5	5	3	5	2	2	3	4	4	4	4	4	2	5	4	4	4	4	3	3	2	2	4	4	2	2	3
11260716	2	19	6	7	2	4	5	2	7	5	7	5	4	5	1	1	1	1	1	1	5	5	5	5	5	5	5	5	1	5	1	5	2	5	5	4	5
11260718	2	18	6	4	6	4	5	7	2	4	2	6	4	3	5	2	2	2	2	4	2	4	2	2	3	2	2	2	3	2	2	4	4	3	3	3	4
11260723	2	19	5	4	7	2	2	3	1	6	2	7	7	4	1	2	4	2	3	5	3	3	3	3	3	3	3	3	2	1	1	1	3	2	2	3	4
11260727	1	19	3	4	5	6	5	5	5	2	3	3	4	5	3	2	2	2	3	3	2	3	3	2	4	3	3	4	2	3	3	2	3	4	3	3	3
11260728	2	18	5	5	5	4	5	6	5	5	5	5	5	5	4	4	3	4	4	4	4	4	4	4	4	4	4	4	3	3	3	3	3	4	2	4	4
11260729	2	19	6	6	6	2	6	2	2	2	2	5	4	4	4	4	3	3	4	4	2	2	2	2	2	1	1	1	3	2	3	3	3	2	2	4	4
11260803	1	19	5	5	5	5	5	5	5	4	5	5	4	4	3	3	3	3	3	3	3	3	3	3	4	3	3	4	3	2	3	2	4	3	2	4	4
11260805	2	18	5	3	5	3	5	3	3	4	4	4	5	4	3	2	4	4	3	3	4	4	4	4	3	3	3	2	3	2	2	2	3	3	2	4	4
11260808	1	18	4	2	6	4	4	3	3	4	3	3	4	4	3	2	2	3	2	3	2	2	3	1	3	1	2	4	2	3	4	4	4	3	3	3	3
11260809	2	18	6	6	6	6	6	5	6	4	5	5	6	6	5	5	4	5	5	5	4	4	2	3	3	4	4	4	2	3	2	2	2	4	2	4	4
11260812	2	19	5	4	3	3	5	3	4	4	4	5	5	4	3	2	2	4	4	4	4	4	2	4	4	4	3	3	1	2	3	3	4	3	3	4	4
11260814	2	19	6	4	4	2	6	4	2	4	4	4	4	2	2	2	2	2	3	2	3	4	2	2	2	1	2	1	3	4	2	2	2	3	2	4	4
11260817	1	19	5	2	1	1	3	2	1	2	1	1	3	1	1	1	1	1	1	1	3	3	3	3	3	1	2	2	1	3	1	1	1	3	2	3	4
11260818	1	19	5	5	6	3	4	6	3	5	3	5	5	4	4	4	4	3	3	3	4	4	2	2	4	4	4	4	2	4	4	3	3	4	2	4	4
11260819	2	18	4	4	5	2	4	6	3	2	2	4	5	3	2	2	2	3	4	3	4	4	3	2	1	2	4	3	2	2	2	2	2	3	1	4	4
11260820	2	18	5	4	4	1	5	4	6	4	4	5	5	2	1	2	2	2	4	2	4	4	2	2	2	4	4	4	3	1	3	4	4	1	1	5	5
11260824	2	19	7	1	7	1	7	6	1	6	1	5	6	1	1	2	2	1	5	2	4	4	2	4	2	2	2	2	2	3	2	2	4	4	2	4	4
11260825	2	19	7	7	7	7	7	1	1	1	1	7	7	7	4	4	3	3	5	4	1	5	1	1	1	1	1	1	5	1	2	2	4	1	1	5	5
11260827	1	18	6	5	3	4	5	7	5	5	4	4	4	3	1	1	2	2	4	2	4	4	3	2	3	4	4	5	3	3	4	5	4	4	5	2	4
11260828	2	18	5	4	5	3	5	5	3	3	3	3	5	3	4	4	2	4	4	4	3	3	3	3	2	2	3	2	1	3	2	3	2	2	1	5	5
11260829	1	18	4	4	4	3	4	5	3	3	3	3	3	3	3	3	3	3	3	3	2	2	1	1	1	4	3	1	3	2	4	3	3	3	2	3	4
11260831	2	18	7	6	4	1	7	6	4	4	2	4	7	2	5	3	2	1	3	1	5	5	5	3	5	2	5	1	2	3	2	3	1	5	3	5	5

## Sheet: Sheet2
																																3
																				3
																															3
																																3
																	3

## Sheet: Sheet3
																																3
																				3
																															3
																																3
																	3
